# Supplementary material for: Application of Maillard Reaction Products Derived Only from Enzymatically Hydrolyzed Sesame Meal to Enhance the Flavor and Oxidative Stability of Sesame Oil
Source: Molecules. 2022 Dec 13;27(24):8857. doi: 10.3390/molecules27248857 (PMC9781902; doi:10.3390/molecules27248857)
Supplement: Supplementary file 1 [file molecules-27-08857-s001.zip]

Archive with 1 entries (1 files):
- molecules-2070932-supplementary.pdf
